# Supplementary material for: Early Life Nutrition Factors and Risk of Acute Leukemia in Children: Systematic Review and Meta-Analysis
Source: Nutrients. 2023 Aug 29;15(17):3775. doi: 10.3390/nu15173775 (PMC10489830; doi:10.3390/nu15173775)
Supplement: Supplementary file 1 [file nutrients-15-03775-s001.zip]

Archive with 1 entries (1 files):
- nutrients-2537082-supplementary.pdf
